# Supplementary material for: Dynamic 18F-FDopa PET Imaging for Newly Diagnosed Gliomas: Is a Semiquantitative Model Sufficient?
Source: Front Oncol. 2021 Oct 5;11:735257. doi: 10.3389/fonc.2021.735257 (PMC8523996; doi:10.3389/fonc.2021.735257)
Supplement: Supplementary Table 1 — Raw_TACs_30x60s. [file Table_1.xlsx]

## Sheet: TumorBox_TBR1,6
	30.0 s	90.0 s	150.0 s	210.0 s	270.0 s	330.0 s	390.0 s	450.0 s	510.0 s	570.0 s	630.0 s	690.0 s	750.0 s	810.0 s	870.0 s	930.0 s	990.0 s	1050.0 s	1110.0 s	1170.0 s	1230.0 s	1290.0 s	1350.0 s	1410.0 s	1470.0 s	1530.0 s	1590.0 s	1650.0 s	1710.0 s	1770.0 s
Patient_1	0.820218	4.27985	4.88275	5.62517	6.31208	6.17609	7.07803	7.07416	6.94399	6.98721	7.37335	6.9571	7.17384	7.5328	7.16387	7.54354	6.96418	6.88944	6.67316	6.8081	6.71073	6.58568	6.13591	6.24962	6.11133	6.13124	5.92949	6.36896	5.98114	5.80955
Patient_2	1.178	2.00727	2.38752	3.00965	3.04326	3.06577	3.13707	3.33707	3.37351	3.67726	3.6149	3.43845	3.75573	3.83862	3.95866	3.97665	3.74953	4.28632	3.89958	3.82073	3.85828	4.08321	4.28312	4.10231	4.23945	3.9893	4.18455	4.06502	4.04561	3.93328
Patient_3	1.96736	3.36435	4.04668	4.52184	4.96092	4.93365	5.09394	4.9426	5.41135	5.62384	5.49041	5.26343	5.50028	5.51342	5.54862	6.10903	5.41625	6.01448	5.67027	5.3392	5.3179	5.33628	5.48397	6.01496	5.61013	5.35574	5.1904	5.30874	5.29236	5.35438
Patient_4	0.777689	2.39913	2.62586	2.8044	2.95074	3.04352	3.90073	3.49964	3.47535	3.51527	3.55504	4.03388	4.09913	4.0649	4.37774	3.59786	3.50733	4.16457	3.70116	3.33422	4.23307	4.50855	4.15663	3.98239	3.65357	3.71084	3.32269	2.89532	3.71284	3.6552
Patient_5	1.00684	1.59482	1.9772	2.23699	2.02149	2.41767	2.62342	2.6072	2.56038	2.48322	2.65426	2.7465	2.7304	2.90173	2.95134	2.81697	2.67858	2.75571	2.64058	2.82679	2.40166	2.76106	2.5402	2.42676	2.57116	2.55163	2.43265	2.41108	2.35695	2.45246
Patient_6	1.86379	4.35766	5.09879	5.59624	6.62085	6.857	7.52337	7.73469	7.98144	7.85697	8.01178	7.67191	8.6507	8.30707	7.67837	7.96588	8.04669	7.59487	7.30934	7.50539	8.0661	7.43261	7.47627	7.55615	6.5803	7.13689	7.40186	7.37564	6.83543	6.56723
Patient_7	1.32573	3.88867	4.29014	4.48563	5.13974	4.91235	4.79901	4.91246	5.35157	5.18322	5.40364	5.53408	5.35235	5.9462	5.2835	5.38476	5.66924	5.34412	5.34879	5.40343	5.08651	5.24424	5.28058	4.67421	4.8954	4.88577	4.66437	4.75123	4.98187	5.2006
Patient_8	0.674633	1.91467	2.38115	2.43987	2.6152	3.03034	2.96367	3.22266	3.03309	3.6054	3.60318	3.43312	3.44899	3.4637	3.38101	3.77251	3.39986	3.34597	3.62174	3.49577	3.42432	3.45442	3.26586	3.42262	3.53904	3.3359	3.74705	3.7969	3.40124	3.40339
Patient_9	1.48097	2.63233	2.59644	3.04064	2.96497	3.0151	3.45703	2.9798	3.2231	2.93966	3.63951	3.10431	2.69975	3.06359	2.80123	2.75148	2.77809	3.13441	2.70375	2.93349	2.65051	2.52516	2.38504	2.49168	2.75516	2.22316	2.61795	2.33789	2.22866	2.14427
Patient_10	0.577138	1.49606	1.89838	1.94134	2.03425	2.186	2.3022	2.32685	2.41183	2.25139	2.40443	2.53955	2.60396	2.23214	2.62987	2.3625	2.60752	2.30683	2.44754	2.28198	2.29179	2.31326	2.37888	2.34675	2.22476	2.39171	2.11308	2.09509	2.23511	2.21395
Patient_11	0.88197	1.70795	1.87403	2.08807	2.30685	2.55699	2.58694	2.67788	2.5567	2.53423	2.94503	2.7929	3.07982	2.73106	2.97008	2.65174	2.98056	2.85731	2.66674	2.66118	2.83542	3.06207	3.00032	2.95074	2.83159	2.84774	2.74598	2.82637	2.67372	3.05443
Patient_12	0.628618	1.10578	1.36536	1.62262	1.58376	1.64667	1.61141	2.01124	1.72123	1.68002	1.88454	1.80514	1.63626	1.90602	1.8148	1.8579	1.81234	2.06982	1.52321	1.67928	1.58354	1.89188	1.69539	1.79023	1.49619	1.57452	1.6769	1.30593	1.38825	1.60506
Patient_13	1.10288	3.1465	3.58803	4.32848	4.85903	5.21201	4.88599	5.45011	5.92733	5.86448	6.02746	5.40299	5.82094	6.05143	5.50658	6.08219	5.70766	5.91807	5.76161	5.9047	5.56174	5.59399	5.74045	5.5185	5.61003	5.22686	5.41563	4.94122	5.51926	5.64452
Patient_14	0.777628	2.89989	3.23539	3.80103	4.01029	4.33369	4.4799	4.55286	4.6502	4.61441	4.51682	4.63035	4.67646	5.04266	4.76071	4.72061	5.0221	4.30713	5.04999	4.50445	4.60277	4.69298	4.62537	4.29232	4.4554	4.76277	4.0233	4.50618	4.26283	4.29278
Patient_15	1.38105	3.01945	3.55045	3.99189	3.86354	4.23696	4.55291	4.37832	5.23158	5.29839	4.75812	5.17209	4.8635	4.97779	4.88394	4.93113	5.07893	4.79063	4.35648	4.49143	4.29849	4.02743	4.43708	4.30147	4.2927	4.27378	4.32209	3.8937	4.12385	4.29433
Patient_16	1.44061	2.50867	2.95879	3.07455	3.26329	3.15997	3.47167	3.78115	3.5435	3.71316	3.9915	3.96422	4.06864	4.07851	4.22013	3.96143	3.8537	3.96418	4.09213	4.16656	4.4435	3.94687	3.7592	3.99696	3.81611	3.94799	3.91434	4.10099	4.11103	3.68603
Patient_17	0.670227	2.2082	2.68855	2.97041	2.87694	3.20082	3.60618	4.05207	3.49266	3.33718	4.0088	3.89183	3.64865	4.03283	4.33719	4.1707	3.75805	3.81784	3.88721	4.21613	4.12408	4.09316	4.08655	3.86763	4.13295	3.8736	3.67357	3.65106	4.21443	3.77612
Patient_18	0.687622	1.59982	1.98835	2.14618	2.43479	2.54039	2.38992	2.62296	2.91091	2.92682	2.85309	2.92301	2.62352	2.91874	2.67569	3.19683	3.01191	2.64557	2.76142	2.8229	2.8606	2.7248	2.97887	2.46315	2.55467	2.5186	2.5296	2.56381	2.57335	2.71799
Patient_19	0.667153	1.43447	1.94997	2.05416	2.29397	2.27361	2.35115	2.72106	2.66699	2.80727	2.62796	2.55728	3.03275	2.69674	2.71457	2.7238	2.78547	2.92377	2.75247	2.63763	2.63415	2.57158	2.52392	2.69684	2.47389	2.3837	2.75441	2.55854	2.70088	2.74362
Patient_20	1.09059	3.33135	4.05967	4.74229	4.85082	5.04455	5.0522	5.5143	5.51687	5.13235	5.32339	4.90353	4.95495	5.14778	5.04823	5.14702	5.11413	4.4412	4.63983	4.95717	4.28339	4.54171	4.30933	4.09846	4.20098	4.17194	4.28929	3.71121	3.81465	3.80086
Patient_21	1.7003	3.90974	4.09823	4.65269	5.28256	5.19743	5.19634	6.02922	5.87267	5.62713	5.77677	5.73644	5.72339	5.61876	5.4667	5.85384	5.04687	6.00148	5.62876	5.36029	5.27096	4.83667	5.27602	5.24478	5.29467	5.21428	5.14676	5.61698	4.83954	5.26179
Patient_22	1.49575	2.80962	2.82984	3.26786	3.1463	3.66896	3.44004	3.57625	3.188	3.36725	3.49223	3.99465	3.59694	3.90219	3.99718	3.46488	3.86136	3.7965	4.05137	4.21503	3.60818	4.03729	3.99083	3.8807	3.57037	3.74558	3.66672	3.66049	3.84644	3.89049
Patient_23	1.03762	1.91075	2.1664	2.23048	2.35848	2.23024	2.44331	2.09311	2.26386	2.35163	2.40033	2.30041	2.33934	2.64336	2.63398	2.47416	2.66191	2.61405	2.42865	2.31733	2.47413	2.2876	2.29767	2.46431	2.26003	2.34519	2.2658	2.18923	2.1204	2.50409
Patient_24	0.0306139	2.93829	4.83291	5.6399	6.25027	6.49037	6.81448	6.64319	7.42615	7.06317	7.28929	7.38405	7.89236	7.32394	7.42973	7.46698	6.82278	6.89596	7.53745	7.11377	6.62356	7.2602	6.5385	6.50218	6.62872	6.46819	6.63577	6.04902	6.01413	5.85452
Patient_25	0.570423	1.47232	2.13111	2.22176	2.54543	2.93519	2.88195	2.80147	2.99284	3.09587	3.10325	3.41573	3.30332	3.53115	3.43067	3.67491	3.60898	3.40203	3.91536	3.76915	3.6637	3.61178	3.5962	3.87339	3.58388	3.16096	3.52755	3.80887	3.26758	3.4909
Patient_26	0.794766	2.22938	2.81326	3.19833	2.87545	2.93375	3.42626	3.12383	3.42368	3.76837	3.32458	3.31672	3.52793	3.27702	3.4986	3.83666	3.66922	3.90657	3.2237	3.92078	3.82883	3.64827	3.63971	4.08165	3.76275	3.35481	3.6468	3.87336	3.46712	3.50992
Patient_27	0.932398	2.11082	2.48429	2.57169	2.43417	2.85938	2.66239	3.07622	2.6523	3.20582	3.21031	3.03844	3.2802	3.13937	3.09959	3.16647	3.48219	3.15588	3.12662	3.46776	3.28872	3.17361	3.20937	3.01089	3.06218	2.8654	2.78404	3.33322	3.11329	3.18125
Patient_28	0.898727	1.342	1.56558	1.71029	1.90394	1.93782	2.07496	2.10331	2.14012	2.45478	2.33926	2.4104	2.34062	2.4119	2.42616	2.71955	2.31792	2.66308	2.24831	2.63269	2.72006	2.63446	2.60973	2.7847	2.70139	2.56824	2.62332	2.86426	2.78401	2.71223
Patient_29	1.09923	2.7488	3.00467	3.1316	3.05442	3.10263	3.58295	3.52873	3.57552	3.51615	3.28883	3.66117	3.29986	3.3075	3.41686	3.44147	3.29668	3.5844	3.30127	3.25782	3.35469	3.19143	3.1396	3.07294	2.94273	3.10839	3.41546	2.9809	3.2248	3.03456
Patient_30	1.49956	4.96812	6.23263	7.02155	8.06168	7.75686	8.99589	8.17855	9.40624	8.89712	8.49697	9.75473	8.50028	8.82629	8.51626	8.86492	8.53306	8.38253	8.61408	8.82513	8.3116	8.31295	8.15645	7.90565	7.69357	7.61479	7.25272	7.92022	6.73313	7.60056
Patient_31	0.924759	2.27265	2.55418	2.79076	2.78133	3.26104	3.34273	3.34432	3.34484	3.55995	3.4545	3.22223	3.12512	3.53051	3.1028	3.33435	3.06698	3.35034	3.54115	3.45285	3.35725	3.61938	3.16164	3.25793	3.16575	3.30221	3.03116	2.85826	2.69169	3.02157
Patient_32	0.869827	1.26345	1.56862	1.57925	1.65962	1.72548	1.92963	2.22239	2.00402	1.94386	2.20309	2.29977	2.21873	2.10187	2.62065	2.4154	2.30193	2.42541	2.15126	1.9704	2.01114	2.10872	2.08665	2.86225	2.40848	2.34146	2.48999	2.17811	2.23423	2.12857
Patient_33	2.41917	4.15218	4.17458	3.87962	3.67356	3.87829	4.5797	3.53881	4.06364	3.97874	3.73702	4.01006	3.66683	3.71941	4.22361	3.87108	4.09537	3.48222	3.75614	3.82397	3.69831	4.39864	3.93155	4.14385	3.43413	3.79411	4.05832	3.53077	3.81238	3.84466
Patient_34	1.29479	3.17171	3.74167	4.09471	3.1234	3.79238	3.06914	2.97621	3.11873	3.01198	2.71002	2.27981	2.22039	2.63832	2.13807	2.16048	1.81871	1.87213	1.37475	1.98204	1.57604	1.68805	1.92848	1.63066	1.6736	1.19517	1.2074	1.02221	1.09805	1.13332
Patient_35	0.0058369	2.84282	3.71521	4.25998	4.56424	4.36071	4.76553	5.36564	5.30603	5.6327	5.02605	5.30725	6.00546	5.58191	5.81081	6.35799	5.64609	5.89848	5.77671	5.5367	5.84234	6.31481	5.62855	5.23647	5.70822	5.58167	5.41635	5.73724	5.58129	4.74343
Patient_36	1.26304	2.74701	3.43735	3.78007	3.83894	4.04576	4.23392	4.71078	4.77812	4.93817	4.91242	4.97573	4.90986	4.85489	5.3011	5.15312	5.1659	5.61426	5.35368	5.35737	5.13406	5.3168	4.93557	5.62962	5.27147	5.09174	5.10182	5.04419	4.90903	4.98865
Patient_37	2.75549	5.30535	5.58107	6.32967	6.51259	6.80661	6.67043	6.7478	6.69937	6.78904	6.33169	6.22218	6.08398	5.58613	5.78193	5.73837	5.58957	5.01834	5.22443	5.10994	4.82502	4.8481	4.47663	4.5126	4.50134	4.48049	4.21156	3.98887	3.98041	4.13827

## Sheet: Brain
	30.0 s	90.0 s	150.0 s	210.0 s	270.0 s	330.0 s	390.0 s	450.0 s	510.0 s	570.0 s	630.0 s	690.0 s	750.0 s	810.0 s	870.0 s	930.0 s	990.0 s	1050.0 s	1110.0 s	1170.0 s	1230.0 s	1290.0 s	1350.0 s	1410.0 s	1470.0 s	1530.0 s	1590.0 s	1650.0 s	1710.0 s	1770.0 s
Patient_1	0.290398	0.948137	1.13024	1.32218	1.43709	1.55868	1.73145	1.74094	1.86561	1.92983	2.00824	2.06567	2.21278	2.20216	2.33096	2.22737	2.33715	2.26447	2.35983	2.46572	2.39086	2.43385	2.39344	2.41903	2.44004	2.47458	2.44177	2.44086	2.51904	2.41058
Patient_2	0.648841	0.947862	1.08315	1.16051	1.29042	1.32818	1.40586	1.48462	1.53818	1.54043	1.62128	1.60893	1.63963	1.61945	1.65643	1.65055	1.66487	1.70155	1.65602	1.66956	1.65237	1.70591	1.60364	1.60826	1.61249	1.61598	1.71861	1.64287	1.63003	1.63156
Patient_3	0.693671	1.13692	1.38608	1.45025	1.61473	1.70295	1.77116	1.83409	1.8373	1.88688	1.99326	2.01722	2.0073	1.97763	2.09821	2.10016	2.0103	2.01104	2.05018	2.02323	2.06083	2.10832	2.09847	2.07096	2.11866	1.99851	2.08675	2.00776	2.03044	1.98495
Patient_4	0.38538	0.868904	1.02418	1.13164	1.26889	1.29657	1.40579	1.37464	1.44551	1.40832	1.48236	1.43512	1.40826	1.51246	1.49781	1.51147	1.51618	1.52725	1.50816	1.50879	1.56417	1.55772	1.52514	1.46928	1.44923	1.49635	1.4758	1.44338	1.48692	1.40457
Patient_5	0.530154	0.973327	1.1366	1.19878	1.26658	1.34742	1.39626	1.51464	1.46454	1.47862	1.50049	1.55069	1.55472	1.5499	1.54984	1.58128	1.58702	1.55707	1.60463	1.54372	1.5607	1.57911	1.59332	1.56994	1.45943	1.47735	1.5437	1.46268	1.46464	1.49373
Patient_6	0.591138	1.19646	1.32895	1.48054	1.58325	1.72739	1.84248	1.83998	1.94285	2.01212	2.0093	2.03879	2.06794	2.1035	2.12822	2.07596	2.08643	2.1146	2.0516	2.11081	2.12907	2.05581	2.08863	2.06255	2.0739	1.99779	2.04208	2.01058	2.04086	2.02692
Patient_7	0.358242	0.981691	1.08486	1.1577	1.25674	1.31631	1.33777	1.36311	1.37821	1.48604	1.50501	1.45087	1.47428	1.5243	1.49862	1.55872	1.51179	1.51059	1.52245	1.55903	1.5094	1.49034	1.52014	1.5961	1.56105	1.54532	1.47081	1.53186	1.49207	1.48874
Patient_8	0.485897	0.847884	0.976568	1.08602	1.13895	1.20319	1.32792	1.30604	1.36198	1.3976	1.42946	1.39476	1.39053	1.43025	1.45454	1.45691	1.44748	1.45681	1.45634	1.40996	1.47523	1.48861	1.45158	1.45874	1.49605	1.54287	1.42679	1.44386	1.48081	1.47338
Patient_9	0.377075	0.64454	0.737161	0.813469	0.90638	1.02205	0.949923	1.093	1.01426	1.11449	1.04916	1.07269	1.13479	1.11344	1.0953	1.13087	1.15542	1.13478	1.12454	1.1419	1.1565	1.12329	1.17616	1.14851	1.10687	1.14964	1.11024	1.08122	1.0877	1.06937
Patient_10	0.548528	0.965461	1.10285	1.14638	1.24486	1.30815	1.36601	1.39982	1.47734	1.45148	1.50644	1.53431	1.54506	1.5424	1.54182	1.50623	1.55134	1.551	1.62744	1.58927	1.57518	1.62855	1.56294	1.56294	1.61523	1.58473	1.57691	1.57669	1.58592	1.5226
Patient_11	0.495304	0.958375	1.07985	1.18942	1.20917	1.2625	1.32025	1.36555	1.35985	1.37897	1.46313	1.40999	1.41606	1.43412	1.47177	1.44073	1.46726	1.46713	1.50348	1.4623	1.56612	1.43967	1.49053	1.48837	1.47173	1.53735	1.44083	1.45733	1.43064	1.44935
Patient_12	0.442995	0.717562	0.81923	0.860029	0.961841	1.0027	1.05695	1.06027	1.05463	1.07893	1.09267	1.09255	1.08107	1.01996	1.03416	1.06676	1.06	1.06736	1.03024	1.0138	0.989869	0.959771	0.971378	0.996349	0.976019	0.939572	0.925423	0.943527	0.890531	0.907294
Patient_13	0.504807	1.24427	1.52621	1.7272	1.82129	2.00704	2.03152	2.13789	2.22966	2.18593	2.29746	2.31287	2.31044	2.38795	2.30527	2.43455	2.43279	2.35902	2.40994	2.34221	2.34458	2.42068	2.40816	2.38548	2.37921	2.33254	2.29621	2.33736	2.27656	2.2784
Patient_14	0.439771	0.813073	0.943619	0.988929	1.10157	1.16972	1.25117	1.28621	1.39348	1.35733	1.42778	1.46083	1.40627	1.45161	1.48007	1.48206	1.48582	1.4992	1.49782	1.50719	1.52431	1.46413	1.53495	1.51333	1.4808	1.48922	1.45145	1.50608	1.47502	1.44676
Patient_15	0.388493	0.918833	1.08825	1.13359	1.20802	1.29365	1.32717	1.37795	1.36375	1.36039	1.37284	1.43119	1.49012	1.46802	1.41126	1.41451	1.38467	1.38024	1.42237	1.42989	1.38705	1.38488	1.39694	1.30169	1.34327	1.33031	1.38384	1.3366	1.37112	1.32781
Patient_16	0.765272	1.09687	1.25894	1.33312	1.4174	1.47335	1.56047	1.60268	1.67074	1.68855	1.68174	1.66489	1.77741	1.75829	1.76977	1.76829	1.75063	1.79227	1.83509	1.78653	1.81568	1.80961	1.78479	1.82096	1.65564	1.75947	1.67355	1.72844	1.75231	1.70024
Patient_17	0.410111	0.942616	1.16306	1.30838	1.49879	1.54323	1.63853	1.75555	1.82273	1.90934	1.86659	1.9647	1.93522	2.09801	2.01351	1.99018	2.01817	2.03698	2.11596	1.99513	1.98909	2.03909	2.05053	2.05508	2.10358	1.99144	1.98997	1.97375	2.00758	1.93841
Patient_18	0.63312	0.997598	1.10504	1.20701	1.31699	1.33252	1.40812	1.38366	1.39345	1.41399	1.46772	1.49701	1.45892	1.44705	1.49051	1.44917	1.4789	1.47651	1.46032	1.41612	1.41268	1.43992	1.4705	1.45459	1.37353	1.3589	1.37619	1.38724	1.29641	1.31843
Patient_19	0.412003	0.884202	1.04229	1.21248	1.31728	1.35178	1.41526	1.47118	1.48568	1.54016	1.5265	1.57361	1.56066	1.59004	1.65389	1.62613	1.58799	1.60133	1.60896	1.62089	1.61638	1.63519	1.55444	1.58743	1.57747	1.58235	1.56767	1.56505	1.52655	1.59429
Patient_20	0.464228	1.02152	1.15303	1.31073	1.36483	1.4538	1.49414	1.54937	1.55118	1.55737	1.5521	1.61575	1.61907	1.57913	1.64022	1.57744	1.62113	1.66498	1.58019	1.59744	1.62066	1.65455	1.62428	1.55895	1.62989	1.59048	1.55689	1.48546	1.45987	1.51609
Patient_21	0.825481	1.39238	1.53284	1.69507	1.76422	1.75157	1.87246	1.88447	1.94755	1.96285	1.96697	1.95478	2.01312	1.99511	2.02384	1.96099	1.9911	1.98059	1.92027	1.92385	1.90561	1.89884	1.95629	1.91494	1.81151	1.85683	1.83186	1.80952	1.84017	1.78963
Patient_22	0.606257	0.995879	1.08485	1.16046	1.18911	1.25451	1.32779	1.35799	1.33554	1.41021	1.43466	1.38615	1.45383	1.44959	1.47272	1.43066	1.48195	1.50846	1.50616	1.46752	1.43794	1.45362	1.46032	1.46261	1.50982	1.44123	1.47989	1.45717	1.43112	1.42068
Patient_23	0.71075	1.04523	1.22259	1.32674	1.4095	1.45201	1.48042	1.57116	1.58945	1.69904	1.68068	1.68404	1.72058	1.72287	1.70102	1.74721	1.78534	1.72722	1.74516	1.74415	1.78142	1.74421	1.72748	1.73031	1.67546	1.66432	1.69004	1.70485	1.6021	1.63991
Patient_24	0.0265994	0.864824	1.03827	1.17367	1.22771	1.3268	1.36378	1.4572	1.47309	1.4816	1.48185	1.49314	1.50615	1.54154	1.47146	1.49214	1.52683	1.54784	1.50441	1.49658	1.4899	1.47124	1.4787	1.40507	1.37261	1.42894	1.38696	1.34874	1.36411	1.36971
Patient_25	0.35657	0.803209	0.999225	1.06326	1.18682	1.38743	1.41747	1.43618	1.42431	1.4909	1.61269	1.51911	1.58554	1.65165	1.70652	1.63251	1.71739	1.70138	1.74371	1.80939	1.80204	1.78121	1.68239	1.72973	1.67946	1.77741	1.70686	1.7084	1.72869	1.60314
Patient_26	0.487059	1.13221	1.30082	1.43928	1.53816	1.67183	1.72842	1.71515	1.82018	1.84212	1.81507	1.89799	1.88377	1.91647	1.8663	1.85469	1.89898	1.89021	1.87368	1.83434	1.86504	1.91535	1.91339	1.83991	1.77931	1.83669	1.82942	1.75223	1.76002	1.71279
Patient_27	0.632817	1.33202	1.49579	1.59207	1.88988	1.85524	1.92014	1.95202	2.00526	2.01699	2.04306	2.0231	2.02494	2.10245	2.12795	2.12558	2.139	2.03599	2.11174	2.15335	2.12203	2.12917	2.03435	2.08243	1.99013	2.09955	2.06075	1.96116	1.95666	1.94149
Patient_28	0.531376	0.739907	0.835654	0.905128	1.01554	1.06653	1.07411	1.10265	1.13095	1.16955	1.15664	1.19271	1.25656	1.20697	1.20081	1.1752	1.26554	1.23965	1.21051	1.25673	1.24906	1.21684	1.26064	1.2438	1.28474	1.21662	1.18633	1.19727	1.20898	1.21778
Patient_29	0.45091	0.86192	0.958478	1.03443	1.08834	1.15608	1.21959	1.19889	1.25472	1.25589	1.31633	1.2187	1.28127	1.3112	1.289	1.34943	1.26276	1.30813	1.31212	1.38229	1.27967	1.22205	1.26509	1.26705	1.24643	1.23306	1.16295	1.21691	1.2258	1.21
Patient_30	0.553954	1.33049	1.49933	1.70604	1.79727	1.85507	1.98739	2.06656	1.99605	2.08287	2.15039	2.13392	2.05686	2.20124	2.1656	2.1403	2.15028	2.19265	2.10963	2.08888	2.11602	2.13788	2.05432	2.02157	2.05076	2.04539	1.95335	1.98258	2.09556	1.97209
Patient_31	0.461915	0.963726	1.1083	1.20783	1.28937	1.28413	1.39756	1.42081	1.43074	1.5182	1.43851	1.54964	1.56552	1.58988	1.57388	1.60482	1.60882	1.55343	1.55676	1.56068	1.5422	1.5165	1.52455	1.57735	1.58102	1.47332	1.53328	1.52003	1.50801	1.49641
Patient_32	0.568679	0.979773	1.18987	1.28025	1.41854	1.48579	1.59249	1.63124	1.69231	1.74074	1.68707	1.72273	1.7659	1.68609	1.7131	1.7146	1.72774	1.80475	1.72	1.75634	1.67073	1.67609	1.72156	1.74258	1.7077	1.67359	1.69013	1.59902	1.60391	1.71908
Patient_33	0.436318	0.843919	1.02345	1.18027	1.26972	1.30391	1.39396	1.48237	1.46017	1.54535	1.54824	1.56845	1.61273	1.614	1.68855	1.67412	1.61978	1.67888	1.66444	1.68307	1.65569	1.693	1.71124	1.74007	1.79071	1.70125	1.68215	1.67788	1.59437	1.61202
Patient_34	0.476629	0.867811	0.964962	1.02815	1.01716	1.07242	1.08762	1.09015	1.12667	1.11513	1.09646	1.1538	1.14484	1.14722	1.07653	1.09504	1.08222	1.07628	1.06341	1.0337	1.00605	1.03303	1.02651	1.05307	0.907166	0.974742	1.00745	0.946364	0.927476	0.962571
Patient_35	0.00550087	1.23845	1.45159	1.59154	1.67699	1.8777	1.84205	1.99075	1.96187	2.01682	2.06446	2.08577	2.09731	2.05463	2.20605	2.09437	2.1309	2.18253	2.16233	2.12385	2.11939	2.11601	2.09109	2.08786	2.03725	2.06906	2.09119	2.0113	2.10964	1.96502
Patient_36	0.449709	0.800561	0.933278	1.06742	1.12947	1.19011	1.24184	1.24426	1.29137	1.39388	1.40428	1.35524	1.42286	1.43156	1.43381	1.46209	1.46289	1.43509	1.41127	1.48032	1.44216	1.43772	1.50121	1.45455	1.41163	1.4249	1.54586	1.41527	1.41212	1.35621
Patient_37	0.750763	1.18344	1.36629	1.45463	1.61609	1.66062	1.74722	1.82098	1.8492	1.86214	1.85581	1.86121	1.87115	1.88964	1.99514	1.88466	1.98966	1.93738	1.92812	1.9567	1.953	2.01751	1.89838	2.00503	1.95916	1.94801	1.99778	1.89459	1.92866	1.9341
