# Supplementary material for: Dynamic 18F-FDopa PET Imaging for Newly Diagnosed Gliomas: Is a Semiquantitative Model Sufficient?
Source: Front Oncol. 2021 Oct 5;11:735257. doi: 10.3389/fonc.2021.735257 (PMC8523996; doi:10.3389/fonc.2021.735257)
Supplement: Supplementary Table 2 — Raw_TACs_compart_temp_sampling. [file Table_2.xlsx]

## Sheet: TumorBox_TBR1,6
	2.5 s	7.5 s	12.5 s	17.5 s	22.5 s	27.5 s	32.5 s	37.5 s	42.5 s	47.5 s	52.5 s	57.5 s	65.0 s	75.0 s	85.0 s	95.0 s	105.0 s	115.0 s	135.0 s	165.0 s	195.0 s	225.0 s	255.0 s	285.0 s	330.0 s	390.0 s	450.0 s	510.0 s	570.0 s	750.0 s	1050.0 s	1350.0 s	1650.0 s
Patient_1	0	0	0	0	0	0	0	0	0.178262	2.83026	3.56875	3.34086	4.55673	3.80137	3.46044	4.10127	4.20342	4.19357	4.44939	5.24247	5.56033	5.03261	6.56011	6.869	6.15327	7.06071	7.04941	6.92665	6.97808	7.26866	7.09197	6.2833	6.05525
Patient_2	0	0	0	6.42544e-13	0.0840329	1.00283	2.78867	2.32248	1.96703	1.68238	1.69439	1.58605	1.62274	2.09344	2.35277	2.09749	1.86894	2.0573	2.46854	2.56572	2.91324	2.83879	3.19951	2.88479	3.06254	3.13181	3.32656	3.36132	3.66338	3.7516	3.95466	4.1505	4.05492
Patient_3	0	0	0	0.206901	1.10593	2.41686	3.65826	2.80198	2.29147	2.88137	3.23417	4.15722	2.67296	2.82429	2.80771	3.46093	3.37978	3.50478	3.70804	4.38039	4.75854	4.24955	4.96511	4.89084	4.92022	5.0806	4.93244	5.37964	5.59966	5.5373	5.56162	5.5282	5.30521
Patient_4	0	0	0	0	0	0	0.0564717	0.65587	1.73204	0.870843	2.4136	2.62838	2.70566	1.68819	2.2089	2.38228	2.65208	2.44472	2.41733	2.25736	3.11776	2.69777	3.16722	3.03864	3.04202	3.88921	3.48904	3.47641	3.50852	3.90073	3.54028	3.87666	3.46263
Patient_5	0	0	0	0	0	0.159264	1.55332	2.91066	2.39845	1.4989	1.41111	1.62504	1.44123	1.44684	1.63653	1.26438	2.49161	1.63825	1.82906	1.90777	2.2368	2.26979	1.90435	2.21038	2.41595	2.62005	2.59653	2.5549	2.47978	2.78005	2.7414	2.57084	2.46393
Patient_6	0	0	0	0	0.000341317	0.640837	2.55058	2.77282	3.33057	5.27721	3.45753	3.87517	3.78926	4.08735	3.1373	4.52392	4.14417	5.73714	5.7302	5.40953	5.20717	6.07649	6.92692	6.4965	6.8509	7.50998	7.71661	7.96528	7.83611	7.89849	7.72219	7.48962	7.08097
Patient_7	0	0	0	0	0	0	0	0	0.336391	4.38133	6.58117	6.62911	4.14184	3.64303	3.35282	4.35912	4.07576	3.81835	3.77652	4.35203	4.68608	4.48628	5.04708	4.95203	4.90823	4.80245	4.90502	5.33952	5.18103	5.47049	5.33722	5.09135	4.94333
Patient_8	0	0	0	0	4.60466e-05	0.0718858	0.703437	1.51589	1.52376	1.31461	1.19237	1.45652	1.13054	2.4555	2.09763	1.63998	1.59717	1.55579	2.20359	2.18675	2.08542	2.95916	2.67853	2.84048	3.01698	2.9622	3.21556	3.0291	3.59452	3.50714	3.5319	3.38534	3.45485
Patient_9	0	0	0	0	0.000285177	0.0292186	0.828101	3.11092	2.1109	4.4994	2.71886	2.98997	3.09746	2.06384	3.30766	2.02407	2.1646	2.25851	2.91618	2.29107	2.74904	3.31388	3.07409	2.95067	3.01468	3.44006	2.97769	3.22126	2.93411	3.07898	2.81286	2.56781	2.3931
Patient_10	0	0	0	0	0	0.034302	0.408759	1.64775	1.50715	1.14773	0.844964	1.15849	1.15398	1.00073	1.07555	2.15827	1.63551	1.75406	1.5099	2.39707	1.6766	2.05831	2.10901	2.01334	2.18628	2.29858	2.32468	2.41271	2.25127	2.33762	2.38272	2.30528	2.17165
Patient_11	0	0	0	0	0	2.23161e-05	0.513264	1.00161	2.76021	2.47017	1.76501	1.28604	1.52121	2.12275	1.98053	1.8367	1.42758	1.69715	2.07068	1.91891	2.10217	2.03274	2.27914	2.38363	2.55486	2.58707	2.68278	2.74147	2.53261	2.79705	2.74755	2.92795	2.88765
Patient_12	0	0	0	0.0287035	0.49886	0.396534	0.933647	1.23668	0.365773	0.839845	0.824042	1.18139	0.779893	0.942971	1.04662	1.17565	1.46904	1.06734	1.43501	1.30225	1.57439	1.62585	1.56579	1.60909	1.64866	1.61377	2.00596	1.7173	1.68568	1.83558	1.76694	1.68171	1.51729
Patient_13	0	0	0	0	0	0	0.254322	2.58646	3.47639	2.02715	2.34858	2.28104	2.45375	2.66645	2.901	3.30571	3.20571	3.10802	3.378	4.08551	4.1417	4.22713	4.6292	4.95902	5.19789	4.86567	5.44587	5.90796	5.85694	5.91338	5.83144	5.61493	5.26187
Patient_14	0	0	0	0	0	0	0.205766	0.812918	1.45081	1.80235	2.41592	2.8369	2.00753	2.62333	2.29184	3.55595	3.28181	3.74168	3.03567	3.23788	3.61097	3.89406	4.23265	3.98129	4.32064	4.46098	4.54239	4.63811	4.5933	4.83498	4.54303	4.40213	4.38063
Patient_15	0	0	0	0	0	0	0	1.35252	5.06697	3.13163	1.81718	3.12186	3.12462	3.08624	3.60399	3.65919	3.18035	2.73525	3.16656	3.76957	3.68212	4.02482	3.76934	4.27374	4.24277	4.54657	4.37845	5.21449	5.30025	4.99117	4.69871	4.3428	4.16234
Patient_16	0	0	0	0	0.508571	1.09964	2.17228	2.03483	2.53969	3.07831	2.34344	1.92852	1.90099	2.24216	2.54976	2.17976	2.63821	2.30626	3.06658	3.04782	3.16911	2.86678	3.19063	3.23648	3.15422	3.46572	3.78124	3.54387	3.71056	4.04924	4.06839	4.01143	3.94069
Patient_17	0	0	0	0	0	0	0.673533	0.624886	0.89051	1.13572	1.6937	1.64881	1.87553	1.59981	1.95571	2.6498	2.33539	1.98548	2.66636	2.95269	3.11422	3.13981	3.39935	2.78027	3.19951	3.59498	4.04812	3.48332	3.33588	4.05832	3.9617	4.18975	3.82704
Patient_18	0	0	0	0	0	3.62409e-07	0.454821	2.33142	1.62535	1.83266	1.3733	0.634988	1.35765	2.0929	2.3243	1.31204	1.57208	1.20029	2.11875	2.02568	1.8469	2.27224	2.23137	2.04157	2.5343	2.3866	2.61412	2.90533	2.86637	2.88398	2.90837	2.65922	2.48778
Patient_19	0	0	0	4.28525e-10	0.728753	0.780135	0.480963	0.85976	0.951622	0.74287	1.77835	1.23578	0.930417	1.24192	1.31741	1.22071	1.60873	1.42326	1.81312	2.06983	2.00867	2.20929	2.37265	2.31512	2.273	2.35399	2.71861	2.66115	2.79848	2.79939	2.74669	2.52833	2.5958
Patient_20	0	0	0	0	1.41852e-06	0	0.0845585	0.937642	3.02577	3.16599	3.19729	1.83677	2.89977	2.61547	2.57214	2.80652	4.21471	3.47963	4.31969	4.48388	4.91322	4.70382	5.05096	4.90535	5.04026	5.04969	5.51064	5.51301	5.12624	5.25235	4.67403	4.3835	4.04532
Patient_21	0	0	0	0.000125621	0.139391	1.53449	2.99767	3.26755	3.06373	2.56373	2.79583	3.33996	2.9922	3.57511	3.63364	3.90625	3.1497	3.89452	4.37269	4.47936	4.80813	4.86665	5.32027	5.00764	5.1787	5.18392	5.99009	5.8301	5.60093	5.77654	5.46171	5.34549	5.05825
Patient_22	0	0	0	0	0	0.202403	1.9202	4.14803	3.13693	3.69057	1.91358	2.03008	3.10849	2.17785	3.61719	2.90755	2.89139	2.81214	2.74297	2.73664	3.50044	3.21559	3.18448	2.94994	3.66486	3.43863	3.56339	3.18465	3.36189	3.82743	3.77732	3.87478	3.61979
Patient_23	0	0	0	0	0	0.33805	2.58037	2.83737	1.65103	1.66986	1.35146	1.60179	1.39995	2.11682	1.44119	2.43	1.67999	1.58658	1.76645	2.66339	2.24794	2.25926	2.14268	2.36822	2.2309	2.43791	2.09305	2.2635	2.34418	2.45956	2.44357	2.35414	2.32461
Patient_24	0	0	0	0	0	0	0	0	0	0	0	0.540279	1.8101	2.69249	3.60075	3.04246	3.57277	4.15165	4.48479	5.10495	5.5882	5.61837	6.23545	6.24888	6.4879	6.80832	6.62562	7.41892	7.03599	7.46539	7.16515	6.93171	6.26997
Patient_25	0	0	0	0	0	0.0475142	0.159704	0.89304	1.36223	1.52898	2.09623	1.26641	1.62848	1.67333	1.34805	1.4962	1.76227	1.36438	1.98205	2.25517	1.91368	2.53948	2.25608	2.68842	2.92671	2.87932	2.80173	2.98626	3.09449	3.29602	3.72272	3.46778	3.6886
Patient_26	0	0	0	0	0	0	2.82875e-05	0.863169	1.8645	1.97089	1.98005	2.25923	2.2589	1.85476	2.32297	2.43299	2.00237	2.25498	2.69329	2.66163	2.79788	3.18591	3.0512	3.16431	2.93314	3.41568	3.12029	3.41651	3.76129	3.37073	3.70467	3.78806	3.61263
Patient_27	0	0	0	0.000107279	4.42017e-08	0	0.234962	2.08635	1.95726	1.61539	2.12919	1.47472	2.04737	2.23883	2.18352	1.98865	2.07077	1.694	2.425	2.34032	2.5078	2.52902	2.97351	2.75336	2.8499	2.66093	3.07736	2.64007	3.18816	3.13521	3.31658	3.11827	3.09917
Patient_28	0	0	0	0	1.11245	2.40975	2.07114	1.44177	1.11605	1.23479	1.21109	0.754171	0.840386	1.14951	1.31767	1.3737	1.34603	1.60542	1.65843	1.69184	1.52383	1.86455	2.02699	1.91803	1.93768	2.07381	2.10488	2.14432	2.45263	2.46104	2.45583	2.7156	2.73844
Patient_29	0	0	0	0	0	0.431169	0.436786	1.45686	2.55691	3.58083	1.96956	2.25731	2.98502	2.13552	2.30707	3.23908	3.67479	2.63444	3.3864	2.92284	3.0461	3.68944	3.57519	2.84538	3.10116	3.57917	3.52818	3.56897	3.51607	3.53642	3.38442	3.18797	3.18017
Patient_30	0	0	0	0	0	0.0360969	0.317917	1.47085	3.38125	5.75248	3.25535	5.25587	3.87479	5.03717	5.48868	5.8621	4.60365	4.82626	5.9972	6.27825	7.33903	7.21058	6.92064	7.46566	7.73013	8.94376	8.15546	9.37234	8.86478	8.64787	8.5311	8.08105	7.49891
Patient_31	0	0	0	0	0	0	0.339503	0.974804	1.87192	2.54105	3.41931	2.10538	2.39029	2.41607	2.45697	1.78512	2.66137	2.36423	2.85421	2.46668	3.04037	2.89682	2.5087	3.27911	3.23885	3.32071	3.33169	3.33722	3.54876	3.33112	3.3462	3.2781	3.07968
Patient_32	0	0	0	0	0.0844945	2.2354	0.996256	1.82782	1.00168	0.526592	0.972231	0.945462	1.52139	1.18038	0.980013	0.878359	1.46854	1.44361	1.42312	1.7165	1.51877	1.46561	1.49718	1.44641	1.7272	1.9297	2.20913	1.96792	1.94886	2.33004	2.16178	2.39303	2.3995
Patient_33	0	0	0	0	0	0.0917146	3.36213	4.98719	6.38552	3.92479	4.17694	3.49767	3.97976	3.72914	2.74485	4.1081	3.22362	4.79733	4.1385	4.39274	3.86296	3.72514	3.32176	3.41547	3.86605	4.55484	3.52846	4.05143	4.12813	4.01332	4.06609	3.42891	3.83388
Patient_34	0	0	0	0	0	0	4.78035e-08	2.98134	3.65174	3.54112	2.424	4.49251	3.13242	2.90087	2.31968	2.43542	2.32787	2.67325	3.14148	3.27408	3.63676	3.63497	2.40156	3.96438	3.78271	3.07125	2.96365	3.10128	2.63636	2.34	1.82187	1.76922	1.32819
Patient_35	0	0	0	0	0	0	0	0	4.29237e-37	0	0	0.0786693	1.08882	1.91428	3.51238	4.1179	2.71508	3.40866	4.02077	3.6357	4.57103	4.1398	4.21985	4.38933	4.3554	4.75144	5.35212	5.29205	5.62054	5.53977	5.87938	5.58432	5.36138
Patient_36	0	0	0	0	0	2.99663e-11	0.0965579	1.65505	3.18739	2.93895	3.00845	2.71789	2.80112	2.06201	2.39306	2.8951	2.91695	3.03941	3.21667	3.29119	3.65111	3.85302	3.95146	3.64163	4.04573	4.22465	4.69637	4.76315	4.93013	5.05806	5.23887	5.38181	4.98811
Patient_37	0	0	0	0	0	0.982209	5.03961	5.3863	5.10197	4.17711	5.16033	5.59438	5.73566	4.62162	5.0374	5.04893	5.21191	5.45369	5.34529	5.81795	6.08587	6.80816	6.64646	6.24051	6.79656	6.65536	6.72521	6.67711	6.76303	5.88434	5.31047	4.66778	4.1854

## Sheet: AIF
	2.5 s	7.5 s	12.5 s	17.5 s	22.5 s	27.5 s	32.5 s	37.5 s	42.5 s	47.5 s	52.5 s	57.5 s	65.0 s	75.0 s	85.0 s	95.0 s	105.0 s	115.0 s	135.0 s	165.0 s	195.0 s	225.0 s	255.0 s	285.0 s	330.0 s	390.0 s	450.0 s	510.0 s	570.0 s	750.0 s	1050.0 s	1350.0 s	1650.0 s
Patient_1	0	0	0	0	0	0	0	1.67582e-13	7.69894	16.7984	7.76471	8.94472	5.93011	3.89898	3.50282	3.50645	3.85407	2.57343	3.66469	2.37895	2.4983	2.29467	2.17569	2.30962	2.1417	2.06396	1.98343	2.44615	2.19836	2.22229	2.08564	2.15306	2.19535
Patient_2	0	0	0	0	3.45738	13.116	18.5178	14.8214	6.70703	4.64864	3.0846	3.6798	4.33789	3.36581	4.35872	3.28562	2.49287	3.36831	3.43105	2.59924	3.00254	2.6115	2.72021	2.42439	2.4082	2.4485	2.35647	2.33446	1.93206	1.89292	1.86555	1.68887	1.70286
Patient_3	0	0	2.70434e-09	5.87624	6.31134	16.7662	14.8582	10.6988	6.43513	6.2968	5.57557	4.73119	4.17934	4.05866	3.69116	4.30439	4.41454	3.99462	3.30096	3.3953	3.41469	3.12233	2.63307	2.45172	2.53414	2.57827	2.59342	2.17506	2.05383	2.03502	1.91346	1.84421	1.70017
Patient_4	0	0	0	0	0	1.30487	5.76897	6.74069	15.9939	13.2082	9.34107	6.29708	4.40273	5.83186	3.61851	4.28656	3.9217	2.70235	5.04444	3.98839	3.95283	3.79569	3.81513	3.22851	2.56703	3.10347	2.74965	2.3907	2.73288	2.17608	1.84144	1.59873	1.54351
Patient_5	0	0	0	0	0	7.02626	24.8642	16.5399	9.422	7.02517	4.03445	6.87205	4.92012	4.11037	5.03716	4.29287	4.11125	3.09199	3.51443	2.93801	2.4627	2.76292	3.04966	2.6483	2.70758	2.54182	2.35442	2.26566	2.48263	2.12098	1.8344	1.64717	1.49671
Patient_6	0	0	0	0	0.792222	6.43693	7.06849	6.27356	16.7171	17.7162	8.08621	6.83324	4.46897	5.31371	4.25914	3.57885	3.52652	3.99638	3.29372	3.54583	3.09933	3.29914	2.9951	3.02332	2.41378	2.53213	2.81293	2.27694	2.71623	2.28715	2.19917	2.0235	2.01999
Patient_7	0	0	0	0	0	0	1.06496e-07	0	5.62572	18.7144	18.1616	9.16645	5.76237	8.99462	5.88914	3.6677	3.95663	3.89253	4.52996	4.36871	3.81059	3.12671	2.15475	2.96304	2.78768	3.60023	2.50135	2.53592	2.31132	2.16346	2.2065	1.75381	1.84531
Patient_8	0	0	0	0	0.00623153	2.39146	17.3368	15.6805	3.63517	2.80108	2.61312	2.70858	1.67314	1.72252	2.59372	2.11519	2.17941	1.3409	1.63773	1.94272	1.48739	1.63357	1.96357	1.59687	1.56589	1.4291	1.02509	1.63657	1.05	1.06527	1.04604	1.28834	1.09671
Patient_9	0	0	0	0	0.313672	1.07718	15.7193	11.5958	9.2965	5.73453	4.28643	4.21693	4.37809	3.3664	3.1101	4.01787	3.15329	4.80239	3.10137	2.87339	3.04247	1.95607	1.94071	2.59054	2.48088	2.66956	2.03831	2.04496	1.91094	1.77957	1.33298	1.30543	1.16299
Patient_10	0	0	0	0	0	5.50297	12.5801	14.3993	5.96414	7.73511	3.95748	2.56012	3.17051	3.80218	2.98373	3.8872	4.037	3.69177	2.26599	2.49209	2.52452	2.88115	2.02548	2.80742	2.0817	2.78692	2.31533	2.22697	2.47475	2.00043	1.82174	1.82582	1.51008
Patient_11	0	0	0	0	0	0.249737	7.80716	12.379	7.83773	6.30199	4.18578	2.31822	3.04928	2.34151	2.31932	2.46093	2.60197	1.80095	2.42109	2.14783	1.69689	2.00265	2.04154	1.64885	1.84211	1.69849	1.5827	1.81097	1.5789	1.71329	1.52423	1.42621	1.28468
Patient_12	0	0	0	1.70857	3.67287	2.81093	17.2548	4.24776	1.68935	4.18706	3.99451	1.71023	2.84496	3.05263	1.72498	1.87426	2.14674	2.02792	2.20061	1.62638	1.32382	1.8947	1.51712	1.90208	1.32297	1.43769	1.3409	0.997449	1.01696	0.776749	0.703553	0.680623	0.553526
Patient_13	0	0	0	0	0	0	3.17698	15.5987	11.5838	6.95505	4.55083	6.19031	4.03231	3.55918	3.09728	3.64874	4.969	3.51778	3.96861	2.80737	3.02931	2.8127	2.64277	1.90325	2.76294	2.03976	2.04946	2.16234	1.93106	1.69034	1.62018	1.53165	1.61041
Patient_14	0	0	0	0	0	0.00317192	4.62414	16.854	14.3805	9.22394	7.60314	5.65751	3.96237	5.26549	3.52871	3.86546	3.20258	2.62914	2.9905	2.78637	2.81361	2.93436	2.24425	2.37518	2.45191	2.4667	1.97589	2.51638	1.75627	2.08584	2.09651	2.01113	1.8313
Patient_15	0	0	0	0	0	0	0	10.0171	17.5303	5.94038	3.95073	3.39956	2.52961	2.42582	3.00288	1.71561	1.70542	1.13195	1.6763	1.45869	1.81478	1.21315	1.32704	1.46603	1.3875	1.35661	1.50797	0.828789	1.09787	1.03854	1.15598	1.10748	0.928358
Patient_16	0	0	0	4.13733e-05	4.07358	14.3284	18.5007	10.8208	4.93432	1.31951	1.98379	2.3899	3.91977	2.56283	2.19581	2.74108	2.95441	2.33755	1.63073	1.82123	1.63973	2.27137	2.08095	2.38124	1.85941	1.46468	1.72862	2.15984	1.67096	1.41434	1.60858	1.55809	1.3735
Patient_17	0	0	0	0	0	0.109574	4.21494	10.1001	5.73863	6.29914	4.32483	3.58456	3.34028	2.52498	5.01293	3.70363	3.99556	2.40053	1.99074	2.76934	2.68695	2.3547	2.37659	2.11001	2.32748	2.69583	1.86576	2.23882	3.1292	2.42423	2.0478	1.8203	1.71251
Patient_18	0	0	0	0	0	1.7279	26.7627	21.1553	15.7187	8.30107	3.51533	7.20192	5.95579	4.07114	3.92117	3.34034	3.03359	3.81152	3.63732	3.25101	2.87141	2.41743	2.03173	2.26339	2.47727	1.63877	2.28349	1.707	2.35748	2.01667	1.95102	1.73558	1.75094
Patient_19	0	0	0	1.09561	11.695	4.00875	1.84132	7.86198	4.04375	3.75891	3.93232	3.97191	2.97385	2.86552	2.363	2.325	2.85907	2.88921	2.06121	1.88166	1.95009	1.75796	1.6644	1.54458	1.85034	1.62015	1.29398	1.45967	1.31114	1.17303	1.19205	1.22586	1.10642
Patient_20	0	0	0	0	0	0	3.32344	14.3488	15.9555	11.6101	8.43701	5.14835	3.89739	4.94648	4.61724	4.20527	6.19342	2.68505	3.03569	2.84	3.22842	2.82069	2.89892	2.8571	2.57249	2.49861	2.39146	2.30138	2.2928	2.05013	1.91311	1.60838	1.57506
Patient_21	0	0	0	0.00107535	6.93836	24.543	23.3958	13.2695	7.19294	5.44195	6.24204	6.64592	6.32786	5.02039	4.68994	3.86868	4.14204	3.20735	3.20459	3.50411	2.56709	2.53764	2.64291	2.52847	2.86474	2.03171	2.17317	1.85271	1.77395	1.82062	1.81414	1.53955	1.30186
Patient_22	0	0	0	0	0.00202636	9.3742	24.7621	12.2455	5.04451	3.37215	5.18789	2.92818	5.36147	3.7687	3.15881	5.3506	2.8836	3.788	3.8353	2.98663	3.29132	3.76213	2.71729	1.93805	2.68034	2.65741	1.74179	2.17725	1.83386	1.67828	1.79521	1.48872	1.41449
Patient_23	0	0	0	0	0.0295344	23.69	19.6582	11.711	6.48369	4.21724	2.22262	5.95662	2.33954	2.82965	2.89343	3.33618	3.53746	3.18429	2.5845	2.89181	2.2531	2.60357	2.24844	2.46971	2.04051	2.07922	1.89296	1.62632	1.53837	1.6257	1.66614	1.2142	1.31245
Patient_24	0	0	0	0	0	0	0	0	0	0	1.77321	12.8653	7.59065	7.03443	8.8781	8.08173	7.19836	5.35028	4.62131	3.10813	2.20721	2.82893	3.00809	2.7	2.71034	2.31111	1.86653	1.99183	2.06653	1.92051	1.84242	1.56735	1.47643
Patient_25	0	0	0	0	8.28649e-17	1.81862	12.0969	8.78628	10.3113	10.0692	8.02314	7.60994	5.00733	4.30622	4.24119	3.85586	3.94137	4.11811	3.56493	3.519	2.99781	2.82709	2.07242	2.74863	2.33086	1.97215	2.01072	2.26554	2.01241	2.18593	1.63124	1.58073	1.60934
Patient_26	0	0	0	0	0	0	1.71366	17.8483	15.1903	10.7226	6.02773	4.87671	6.25732	5.69361	5.33367	3.75708	5.13745	4.16957	3.37501	3.50039	3.30182	3.10069	2.86221	2.37532	2.59307	2.63599	2.95872	2.30947	2.36425	2.48629	2.02583	1.89742	1.76018
Patient_27	0	0	0	0	0	0.0731351	17.3348	27.0165	20.7006	10.3446	10.0573	4.90993	6.72808	6.95376	4.55545	5.20271	4.55694	4.94458	4.1153	4.06086	2.77124	2.85462	2.32129	2.93465	2.54843	2.3182	2.13557	2.10105	2.00913	1.78095	1.70181	1.54699	1.48399
Patient_28	0	0	0	0.00130391	12.9168	8.89049	5.65931	3.43547	3.08465	1.54272	0.583456	1.59579	2.32083	1.89948	3.16211	2.40349	2.12658	1.55234	2.37437	1.93256	1.64253	2.24942	1.7195	2.05921	2.10643	1.50491	1.28927	1.62939	1.46399	1.38593	1.19219	1.04098	1.10875
Patient_29	0	0	0	0	3.56827e-06	3.99718	6.87096	17.3145	14.3465	8.68297	5.88764	4.83604	5.14326	4.96492	5.83038	4.46941	3.38638	4.96069	3.7935	3.05029	3.4227	3.4847	2.78918	3.28864	2.63381	2.45355	2.28491	2.44161	2.13951	1.94582	1.73717	1.67941	1.63525
Patient_30	0	0	0	0	0	2.85592	3.47259	18.6798	18.9714	13.9637	11.5193	5.03414	8.27125	5.31416	5.47321	5.49559	5.37915	7.13849	4.73287	5.34164	4.80568	3.1981	4.18455	3.64107	3.78017	3.07841	3.41957	2.68174	2.76411	2.68641	2.49924	2.19436	2.10991
Patient_31	0	0	0	0	0	0.0798006	7.03652	16.8704	11.8901	8.3167	4.24767	2.17381	3.09342	2.54209	6.26476	3.03598	3.24359	1.89598	2.15525	2.37118	2.66069	2.18114	1.9741	2.4683	1.69202	1.47112	2.04975	1.71114	2.10721	1.706	1.428	1.24102	0.979696
Patient_32	0	0	0	0	11.0997	13.6044	4.36004	2.34357	3.67678	2.55212	2.46445	1.8682	2.23205	1.80029	1.68526	2.89529	2.14991	2.91276	2.43787	1.6728	1.99142	1.30486	1.70606	1.44161	1.64299	1.73082	1.7109	1.55969	1.22209	1.35455	1.08682	1.18676	1.15867
Patient_33	0	0	0	0	0	6.54444	13.3915	12.4228	7.36343	2.56185	1.70154	2.47571	1.99495	3.33465	3.35161	1.96512	1.81574	2.65829	2.69387	3.49312	2.33275	2.02827	2.18313	2.6126	1.94706	2.47086	1.99534	1.91835	1.96953	1.92334	1.63211	1.8341	1.85106
Patient_34	0	0	0	0	0	0	1.00718	16.4909	14.6044	8.63258	3.50005	3.42882	5.77589	2.15359	2.15377	1.6869	3.22673	2.1593	1.81927	2.39743	1.93415	1.58057	1.54903	1.35453	1.65012	1.66417	1.41833	1.53242	1.46221	1.24128	1.27243	1.24081	1.37272
Patient_35	0	0	0	0	0	0	0	0	0	0	6.82904e-06	3.43887	6.73421	15.6555	7.88787	4.37852	4.45109	4.02046	4.64814	2.50855	2.87483	1.88037	2.83598	1.28857	2.44512	2.022	2.03397	2.03391	1.39733	1.44102	1.38057	1.51574	1.63385
Patient_36	0	0	0	0	0	1.16066e-05	2.29247	19.0024	9.66913	9.10259	6.05219	5.23804	4.95222	4.98037	3.41987	2.26405	2.86511	3.55515	2.74322	2.41836	2.28058	2.4153	2.36914	1.82526	2.01276	1.65252	2.08642	1.80643	1.4988	1.6255	1.45516	1.32081	1.33609
Patient_37	0	0	0	0	0.0641598	19.3368	26.6871	10.8049	5.44186	5.77169	4.99591	5.73964	4.15783	3.28741	2.87967	3.18226	4.17461	3.67767	3.14638	3.5207	2.17272	3.31439	2.7831	2.5505	2.56794	2.42218	2.40297	2.67494	2.10982	2.21299	1.97389	1.88143	1.73432
