# Supplementary material for: Dynamic 18F-FDopa PET Imaging for Newly Diagnosed Gliomas: Is a Semiquantitative Model Sufficient?
Source: Front Oncol. 2021 Oct 5;11:735257. doi: 10.3389/fonc.2021.735257 (PMC8523996; doi:10.3389/fonc.2021.735257)
Supplement: Supplementary Table 3 — Clinical_data. [file Table_3.xlsx]

## Sheet: Sheet1
Patient_ID	Sexe	Age	Grade	IDH	1p/19q co-deletion	Surgery
Patient_1	F	58.2466	4	1	0	0
Patient_2	F	71.4932	2	1	1	0
Patient_3	F	70.7014	4	0	0	0
Patient_4	M	54.5068	3	0	0	0
Patient_5	F	74.189	3	0	0	1
Patient_6	M	68.2082	4	0	0	0
Patient_7	M	71.3534	4	0	0	0
Patient_8	F	65.189	2	1	0	0
Patient_9	M	27.6658	3	0	0	0
Patient_10	F	74.9397	2	0	0	0
Patient_11	M	59.989	2	1	1	0
Patient_12	F	66.8274	2	1	1	1
Patient_13	F	28.0274	2	1	0	1
Patient_14	M	78.6603	4	0	0	0
Patient_15	F	20.263	2	1	0	1
Patient_16	M	40.3918	2	1	0	1
Patient_17	F	54.3014	2	1	1	1
Patient_18	M	60.6329	2	1	0	0
Patient_19	F	21.2795	2	1	0	1
Patient_20	F	57.3178	4	0	0	0
Patient_21	M	57.811	4	0	0	0
Patient_22	M	77.7507	4	0	0	0
Patient_23	M	66.1397	2	0	0	1
Patient_24	M	67.3671	4	0	0	0
Patient_25	M	41.3205	2	1	1	0
Patient_26	F	62.4466	4	0	0	0
Patient_27	M	54.1507	4	0	0	1
Patient_28	M	56.663	2	1	0	1
Patient_29	M	53.9205	4	0	0	0
Patient_30	F	64.6712	4	0	0	0
Patient_31	M	48.9178	4	0	0	0
Patient_32	M	33.274	3	1	0	0
Patient_33	M	73.0822	2	0	0	0
Patient_34	M	55.1534	4	0	0	0
Patient_35	F	79.8548	4	0	0	0
Patient_36	M	49.8986	4	0	0	0
Patient_37	F	53.6767	3	0	0	0
