# Supplementary material for: Dynamic 18F-FDopa PET Imaging for Newly Diagnosed Gliomas: Is a Semiquantitative Model Sufficient?
Source: Front Oncol. 2021 Oct 5;11:735257. doi: 10.3389/fonc.2021.735257 (PMC8523996; doi:10.3389/fonc.2021.735257)
Supplement: Supplementary Table 4 — Parameters_results. [file Table_4.xlsx]

## Sheet: Semi_quantitative
Patient_ID	TTP	Slope
Patient_1	11.7744	-4.96775
Patient_2	24.1471	1.27853
Patient_3	15.9605	-0.803401
Patient_4	17.3186	-1.29084
Patient_5	14.2872	-1.28675
Patient_6	12.6302	-4.31741
Patient_7	13.708	-2.13945
Patient_8	19.6729	0.162501
Patient_9	7.81937	-2.87369
Patient_10	13.5856	-0.96517
Patient_11	19.9447	0.141822
Patient_12	12.2956	-1.22372
Patient_13	14.081	-1.80668
Patient_14	13.8833	-1.63246
Patient_15	11.7264	-3.26385
Patient_16	18.9	-0.143636
Patient_17	18.6303	-0.130258
Patient_18	13.8146	-1.13987
Patient_19	14.5041	-0.541435
Patient_20	8.75517	-4.81443
Patient_21	11.2473	-2.19104
Patient_22	21.1247	0.240103
Patient_23	15.6819	-0.634597
Patient_24	12.8731	-4.83505
Patient_25	20.5856	0.399983
Patient_26	22.1106	0.391824
Patient_27	18.1978	-0.26791
Patient_28	30	1.31507
Patient_29	10.6333	-1.38715
Patient_30	11.1519	-5.84912
Patient_31	13.4224	-1.53813
Patient_32	20.45	0.207863
Patient_33	0.833111	-0.272921
Patient_34	3.29678	-4.41387
Patient_35	16.5224	-0.56014
Patient_36	19.5546	-0.000701192
Patient_37	6.28253	-7.85536

## Sheet: Semi_quantitative_Fit
Patient_ID	Fit_a1	Fit_a2	Fit_q	Fit_p	Fit_A	Fit_B	Fit_t*
Patient_1	22.6635	941.368	1.56456	0.332206	0.000830667	2.21701	29.537
Patient_2	93.9773	1126.31	2.91157	0.237161	-0.00125331	22.2876	24.8917
Patient_3	21.1925	1091.45	1.23302	0.282636	-0.000191883	2.78402	20.9678
Patient_4	22.4106	1378.31	3.20663	0.225229	0.000958439	4.88408	29.4884
Patient_5	17.2629	869.66	1.87986	0.284933	0.000160514	5.25564	16.3042
Patient_6	23.4477	758.474	1.39997	0.471212	0.000697491	1.91497	15.3372
Patient_7	53.948	833.242	1.86711	0.172326	0.000399231	8.96254	29.8731
Patient_8	6.97797	1991.67	1.035	0.362301	0.000485533	1.05648	26.2922
Patient_9	17.0338	630.402	1.50119	0.173326	0.000181243	4.49624	27.192
Patient_10	12.1675	905.448	1.52851	0.257191	8.70011e-05	3.98636	28.6082
Patient_11	8.14054	749.425	0.898067	0.398202	0.000228964	1.89002	15.1325
Patient_12	6.44487	1136.58	1.82185	0.249082	-0.000651932	2.69779	24.7327
Patient_13	14.4371	971.94	1.22825	0.436146	0.000497382	1.47854	23.3158
Patient_14	14.905	1176.9	1.39074	0.292835	0.000182791	2.20656	29.2695
Patient_15	25.1038	602.332	1.51994	0.344385	0.00134829	4.12943	21.6117
Patient_16	30.1733	1345.39	2.30017	0.207134	0.000498534	6.4778	25.3149
Patient_17	38.4535	901.434	1.8497	0.261885	0.00016822	8.59421	29.3614
Patient_18	8.52873	1115.83	1.45147	0.339796	0.00029775	2.03532	24.514
Patient_19	5.98899	752.212	1.03517	0.506735	0.000213257	1.19077	15.5468
Patient_20	19.4567	508.141	1.35807	0.362486	-0.000132014	2.672	27.2975
Patient_21	18.8599	446.761	1.00962	0.385864	0.000598266	2.37505	21.404
Patient_22	83.6119	1343.28	3.62218	0.125961	0.000281943	20.6568	29.5057
Patient_23	6.24913	2249.09	2.81032	0.0950117	3.8599e-05	2.25445	29.9276
Patient_24	46.7596	770.972	1.82994	0.243511	0.00174095	5.34138	81.4879
Patient_25	28.3486	1323.98	3.04572	0.305783	-0.00199671	6.74618	28.0451
Patient_26	71.5466	1480.2	5.92298	0.144247	-0.00134823	18.26	29.9756
Patient_27	42.0666	1058.85	2.31427	0.178225	0.00070491	12.0904	29.3522
Patient_28	5.54975	1641.09	0.614577	0.427145	0.000155949	1.03946	9.98723e-09
Patient_29	22.2578	692.45	1.22219	0.164971	0.000223189	5.47059	29.7525
Patient_30	27.8603	695.64	1.35119	0.403519	2.54652e-05	2.10854	26.8284
Patient_31	11.6669	1377.52	1.76623	0.211987	-0.000291898	2.66118	29.1023
Patient_32	8.86101	1408.32	1.48119	0.329271	0.000505893	2.85467	6.01108e-08
Patient_33	3.94712	388.935	5.30552	5.28358	-1.36591e-14	7.24044e-09	18.0348
Patient_34	11.4352	220.376	1.37982	0.347624	-0.000404623	2.0975	26.4635
Patient_35	13.0982	930.535	1.06333	0.473808	0.00424231	1.29781	30
Patient_36	31.9148	1454.4	2.71865	0.251084	-0.000232536	5.13752	27.4474
Patient_37	33.7504	321.972	1.38968	0.308354	0.00042203	4.0327	21.0536

## Sheet: Ref_Region_Semi_quantitative
Patient_ID	TTP_ratio	Slope_ratio
Patient_1	0.866667	-3.78975
Patient_2	29.9167	0.704546
Patient_3	1.45	-0.568245
Patient_4	0.683333	-0.7049
Patient_5	9.03333	-0.584615
Patient_6	6.55	-1.90388
Patient_7	0.533333	-1.62353
Patient_8	11.9667	-0.210409
Patient_9	0.683333	-2.49788
Patient_10	4.96667	-0.797285
Patient_11	30	-0.0209396
Patient_12	16.2833	-0.21199
Patient_13	5.8	-0.693903
Patient_14	2.38333	-1.39519
Patient_15	8.73333	-1.65098
Patient_16	2.5	0.00526447
Patient_17	0.766667	-0.147147
Patient_18	12.2	-0.179241
Patient_19	5.6	-0.281617
Patient_20	4.46667	-2.47941
Patient_21	5.85	-0.203502
Patient_22	0.65	0.0889993
Patient_23	0.65	-0.215712
Patient_24	7.66667	-1.56515
Patient_25	16.1333	-0.131857
Patient_26	0.55	0.651186
Patient_27	0.6	0.132689
Patient_28	30	0.994666
Patient_29	0.666667	-0.449119
Patient_30	6.56667	-1.84713
Patient_31	0.983333	-0.8477
Patient_32	30	0.332411
Patient_33	0.6	-0.491306
Patient_34	2.13333	-3.20389
Patient_35	14.7	-0.138488
Patient_36	19.4167	-0.143949
Patient_37	1.71667	-4.29502

## Sheet: Logan
Patient_ID	Ved	Int_Logan
Patient_1	1.6375	-9.481
Patient_2	1.6442	-31.11
Patient_3	1.7767	-23.3
Patient_4	1.2031	-26.75
Patient_5	0.7991	-19.76
Patient_6	2.0107	-16.83
Patient_7	1.4595	-20.79
Patient_8	1.8728	-22.41
Patient_9	0.9496	-17.44
Patient_10	0.7464	-16.4
Patient_11	1.5117	-30.49
Patient_12	0.9979	-42.89
Patient_13	1.8833	-18.19
Patient_14	1.3662	-18.05
Patient_15	2.0371	-35.61
Patient_16	1.7658	-48.54
Patient_17	1.2252	-20.97
Patient_18	0.7394	-15.29
Patient_19	1.2691	-17.62
Patient_20	1.3283	-14.46
Patient_21	1.848	-24.83
Patient_22	1.5102	-53.5
Patient_23	0.9787	-24.39
Patient_24	2.1056	-17.23
Patient_25	1.243	-24.87
Patient_26	1.1863	-25.98
Patient_27	1.0676	-25.67
Patient_28	2.4776	-61.18
Patient_29	1.07	-21.44
Patient_30	1.8143	-17.43
Patient_31	1.4095	-23.4
Patient_32	2.8716	-127.6
Patient_33	1.118	-9.785
Patient_34	0.7165	-4.661
Patient_35	2.0143	-19.31
Patient_36	2.1573	-24.58
Patient_37	1.0093	-19.81

## Sheet: Ref_Region_Logan
Patient_ID	DVR	RRT
Patient_1	2.7945	-3.689
Patient_2	2.4648	1.105
Patient_3	2.6887	-0.8178
Patient_4	2.5423	-0.1732
Patient_5	1.6816	-0.7856
Patient_6	3.6243	-1.1301
Patient_7	3.374	-1.5136
Patient_8	2.3736	-0.050318
Patient_9	2.4424	-3.3204
Patient_10	1.4733	-1.3625
Patient_11	1.9248	0.01296
Patient_12	1.6912	0.06935
Patient_13	2.3756	-0.8233
Patient_14	3.0759	-1.3183
Patient_15	3.2089	-1.1345
Patient_16	2.2633	-0.029233
Patient_17	1.9625	-0.5545
Patient_18	1.899	0.111
Patient_19	1.6581	-0.7019
Patient_20	2.855	-2.3091
Patient_21	2.8023	-0.2794
Patient_22	2.6182	-0.025999
Patient_23	1.3911	-1.222
Patient_24	4.6766	-0.4541
Patient_25	2.0819	0.03558
Patient_26	1.9996	0.707
Patient_27	1.5173	0.003229
Patient_28	2.149	1.461
Patient_29	2.5686	-1.175
Patient_30	3.9361	-0.8618
Patient_31	2.1303	-0.7158
Patient_32	1.3297	0.603
Patient_33	2.3145	-2.9323
Patient_34	2.0197	-6.0308
Patient_35	2.7006	0.253
Patient_36	3.6018	0.202
Patient_37	2.6617	-4.8656

## Sheet: Simplified_compartmental
Patient_ID	K1	k3	Vb	Ki	k2	k4
Patient_1	0.4886	1.8774	0	0.1594	3.8747	0.1026
Patient_2	0.092049	0.2423	4.8767	0.041821	0.290926	0.024365
Patient_3	0.1212	0.1654	4.291	0.054942	0.199506	0.034348
Patient_4	0.1733	0.3775	0	0.039397	1.28275	0.036008
Patient_5	0.458	0.9116	0	0.038622	9.89799	0.053242
Patient_6	0.1548	0.016535	8.4199	0.021442	0.102843	0
Patient_7	0.6707	0.5244	0	0.062803	5.07721	0.048551
Patient_8	0.08852	0	0.8321	0	0.0497136	0
Patient_9	0.2908	0.2954	0	0.043942	1.65887	0.057341
Patient_10	0.074982	0.1178	3.0572	0.016681	0.411763	0.017734
Patient_11	0.1133	0.068984	5.1017	0.024102	0.255295	0.0051028
Patient_12	0.044749	0.28	1.3882	0.01977	0.353747	0.017957
Patient_13	0.184	0.9933	6.4234	0.098677	0.85901	0.054129
Patient_14	0.115	0.023593	0.9589	0.016788	0.138022	0
Patient_15	0.1472	0.4677	10.601	0.054186	0.802617	0.026551
Patient_16	0.124	0.2546	2.4715	0.029815	0.80415	0.013812
Patient_17	0.1919	0.1385	0	0.037884	0.562922	0.029528
Patient_18	0.045676	0	1.9946	0	0.0606104	0
Patient_19	0.085214	0.017521	3.3259	0.013741	0.091138	0
Patient_20	0.1552	0.037711	5.8134	0.025328	0.193372	0.021197
Patient_21	0.1019	0.024553	1.9381	0.021483	0.0919012	0
Patient_22	0.1874	0.2385	0.9675	0.022789	1.72243	0.010654
Patient_23	0.085672	0.1464	1.7148	0.026381	0.329002	0.027511
Patient_24	0.1621	0.2138	3.0678	0.093213	0.158069	0.054497
Patient_25	0.063612	0.1831	2.1262	0.034086	0.158554	0.021388
Patient_26	0.099624	0.1245	2.5106	0.027162	0.332191	0.017169
Patient_27	0.072865	0.4659	1.6323	0.034856	0.508124	0.031565
Patient_28	0.062147	0.2163	6.1435	0.021942	0.396346	0
Patient_29	0.1538	0.2186	0.8647	0.037475	0.678729	0.04121
Patient_30	0.1554	0.1609	6.3599	0.071009	0.191238	0.04741
Patient_31	0.14	0.1234	1.4112	0.037005	0.343558	0.026272
Patient_32	0.037671	0.1544	6.5032	0.018312	0.163219	0
Patient_33	0.5423	0.1824	8.2502	0.054503	1.63294	0.055029
Patient_34	0.1633	0	7.5951	0	0.236393	0
Patient_35	0.2529	0.7664	0	0.087664	1.44432	0.041924
Patient_36	0.3111	1.0743	0	0.081801	3.01162	0.03862
Patient_37	0.1344	0.096069	6.6699	0.025991	0.400716	0.025996
